# Supplementary material for: Relationship of Fibroblast Growth Factor 23 Serum Levels with Disease Characteristics in Systemic Lupus Erythematosus Patients
Source: Biomolecules. 2023 Aug 5;13(8):1222. doi: 10.3390/biom13081222 (PMC10452311; doi:10.3390/biom13081222)
Supplement: Supplementary file 1 [file biomolecules-13-01222-s001.zip]

Archive with 1 entries (1 files):
- biomolecules-2529367-supplementary.pdf
